# Supplementary material for: A Two-Step Protocol for Isolation and Maintenance of Lung Cancer Primary 3D Cultures
Source: Cancers (Basel). 2024 Dec 25;17(1):27. doi: 10.3390/cancers17010027 (PMC11718983; doi:10.3390/cancers17010027)
Supplement: Supplementary file 1 [file cancers-17-00027-s001.zip]

Archive with 7 entries (7 files):
- Supplementary Figure 2.tif
- Supplementary Figure 1.tif
- Strocchi et al Supplementary Information.docx
- Supplementary Table 1_patients data.xlsx
- Supplementary Table 2_Reagents.xlsx
- Supplementary Table 3_Media Summary.xlsx
- Supplementary Table 4_Quality checks.xlsx
