# Supplementary material for: A Two-Step Protocol for Isolation and Maintenance of Lung Cancer Primary 3D Cultures
Source: Cancers (Basel). 2024 Dec 25;17(1):27. doi: 10.3390/cancers17010027 (PMC11718983; doi:10.3390/cancers17010027)
Supplement: Supplementary file 1 [file cancers-17-00027-s001.zip › Supplementary Table 1_patients data.xlsx]

## Sheet: Foglio1
ID	Histological #	Histology	Age at diagnosis	Sex	Smoking: never, current, former	Main pattern	Vascular invasion	Grading	Main axis	pTN	Stage
#47	21/32066	ADK	72	F	never	acinar	NO	G2	3 cm	pT1c N0	I
#49	21/33364	ADK	68	M	former	solid	YES	G3	1.9 cm	pT2a N1	IIB
#51	21/39018	ADK	68	F	former	acinar	NO	G2	2.5 cm	pT2a N0	IV
#52	22/01455	ADK	77	M	former	papillary	NO	G3	2.5 cm	pT2a N0	I
#54	22/03175	ADK	54	F	former	acinar, solid	NO	G2	3 cm	n/a
#55	22/04090	ADK	73	F	current	acinar	YES	G2	2.5 cm	T1c N1	II
#57	22/08422	ADK	77	M	former	solid	n/a	G2	8.5 cm	T4 N0	III
#58	22/15749	ADK	62	F	former	acinar, papillary	NO	G2	4 cm	T2a N0	I
#59	22/16306	ADK	53	F	never	acinar	YES	G2	2 cm	T1b, N0	I
#62	22/25955	ADK	57	F	former	solid	NO	G3	2.7 cm	pT2aN0	I
#63	22/29217	ADK	48	F	never	acinar, solid	NO	G3	2.7 cm	n/a	III
#64	22/31048	ADK	72	M	former	solid	NO	G3	2.7 cm	T1c N0	I
#65	22/31671	ADK	75	F	never	mucinous	NO	G2	5 cm	T2b N0	II
#66	22/32718	ADK	77	M	former	papillary / lepidic	NO	G2	3.3 cm	T2a N0	I
#67	22/35682	ADK	71	F	current	acinar / lepidic	NO	G2	3.2 cm	pT2a
#68	22/36994	ADK	56	F	current	mucinous / lepidic	NO	G2	1.7 cm	T1b N0	I
#69	22/42817	ADK	38	F	current	n/a	NO	G3	4 cm	pT2b, N2	III
#70	23/00152	ADK	59	M	current	solid	NO	G3	5.5 cm	pT3 N0	II
#71	23/00701	ADK	46	M	former	lepidic	NO	G2	1.3 cm	n/a
#72	23/01650	ADK	67	M	former	mucinous / acinar	YES	G2	2 cm	T2a N1	II
#73	23/02731	ADK	59	M	former	mucinous	NO	G2	6.5 cm	T3 N0	II
#75	23/07776	ADK	71	F	former	mucinous / lepidic	n/a	G2	7.5 cm	T4 N0	III
#76	23/10736	ADK	75	M	current	acinar	NO	G2	1.3 cm	T1b N0	I
#78	23/17779	ADK	77	M	former	solid	YES	G3	2 cm	T2a N0	I
#79	23/18763	ADK	62	M	current	solid	NO	G3	3 cm	T2a
#80	23/24999	ADK	73	M	current	cribriform	NO	G3	1.2 cm	T4 N0	III
#81	23/26603	ADK	64	M	current	lepidic	NO	G2	4.5 cm	T4 N0	I
#82	23/26653	ADK	71	F	current	acinar, solid	NO	G3	3 cm	T1c, N0	I
#83	23/27399	ADK	71	M	current	acinar	NO	G2	2.1 cm	T1c, N0	I
#85	23/29348	ADK	56	F	current	acinar, solid, micropapillary	NO	G3	3.5 cm	T2 Nx	IV
#86	23/29386	ADK	68	M	current	acinar	NO	G2	1 cm	T1c, N0	I
#87	23/30532	ADK	70	F	current	solid	NO	G3	1.5 cm	pT1b N0	I
#88	23/31360	ADK	74	F	current	acinar	NO	G2	1.5 cm	n/a
n/a: not available
