# Supplementary material for: A Two-Step Protocol for Isolation and Maintenance of Lung Cancer Primary 3D Cultures
Source: Cancers (Basel). 2024 Dec 25;17(1):27. doi: 10.3390/cancers17010027 (PMC11718983; doi:10.3390/cancers17010027)
Supplement: Supplementary file 1 [file cancers-17-00027-s001.zip › Supplementary Table 2_Reagents.xlsx]

## Sheet: Sheet1
REAGENT	RESOURCE	Catalogue number#
Advanced DMEM/F12	Gibco	Cat#12634-010
Penicillin - Streptomycin Solution 100X	EuroClone	Cat#ECB3001D
GlutaMAX supplement	Gibco	Cat#35050-061
HEPES	Gibco	Cat#15630-056
B-27 supplement	Gibco	Cat#17504-044
N-Acetylcysteine	Sigma	Cat#A9165
Nicotinamide	Sigma	Cat#N0636
SB202190	Selleckchem	Cat#S1077
A83-01	Sigma	Cat#SML0788
Y-27632 dihydrochloride	Selleckchem	Cat#S1049
R-Spondin-1	Peprotech	Cat#120-38
Recombinant Human KGF (FGF-7)	Peprotech	Cat#100-19
FGF-10	Peprotech	Cat#100-26
Recombinant Human Noggin	Peprotech	Cat#120-10C
human EGF	Peprotech	Cat#AF-100-15
N2 supplement	ThermoFisher	Cat#17502048
Recovery Cell Culture freezing medium	Gibco	Cat#12648010
TrypLE Express	Gibco	Cat#12605010
Liberase TM grade research	Roche	Cat#5401119001
DNase	Qiagen	Cat#11284932001
Fetal bovine serum	Gibco	Cat#10091148
PBS	Gibco	Cat#10010023
Cultrex UltiMatrix RGF Basement Membrane Extract	Biotechne	Cat#BME001-10
FLOW CYTOMETRY ANTIBODIES AND REAGENTS
EDTA	ThermoFisher	Cat#15575020
Bovine serum albumin	Sigma	Cat#A9418
7-AAD	BD	Cat#559925
CD45 PECy7	BD	Cat#557748
CD3 FITC	Biolegend	Cat#300406
CD4 APC	Miltenyi Biotech	Cat#130-113-784
CD8 APC-Cy7	Miltenyi Biotech	Cat#130-110-819
CD56 FITC	BD	Cat#562794
CD94 APC	BD	Cat#559876
CD19 PECy7	Biolegend	Cat#302215
CD11b APC	Miltenyi Biotech	Cat#130-113-793
CD45 FITC/CD14 PE	BD	Cat#342408
Other MATERIALS	RESOURCE	Catalogue number#
40mm strainer	Clearline	Cat#5304941
100mm strainer	Falcon	Cat#352360
0.22 mm filter	Euroclone	Cat#EPSPE2230
Agarose	Euroclone	Cat#EMR010500
Biopsy processing/embedding cassettes	Citotest Scientific	Cat#0103-1101-16
Flow cytometry tubes	Falcon	Cat#352052
