# Supplementary material for: A Two-Step Protocol for Isolation and Maintenance of Lung Cancer Primary 3D Cultures
Source: Cancers (Basel). 2024 Dec 25;17(1):27. doi: 10.3390/cancers17010027 (PMC11718983; doi:10.3390/cancers17010027)
Supplement: Supplementary file 1 [file cancers-17-00027-s001.zip › Supplementary Table 3_Media Summary.xlsx]

## Sheet: Foglio1
		Sachs et al. 2019 (Clevers)	Kim et al. 2019	Shi et al. 2020	Li et al. 2020	Hu et al. 2021	OMC #2	OMC #3	OMC #4	OMC #5	OMC #6	OMC #7	OMC #8
Growth factors	R-Spondin 1	500 ng/ml			500 ng/ml			500 ng/ml
	FGF7	25 ng/ml			25 ng/ml		25 ng/ml
	FGF10	100 ng/ml		100 ng/ml	20 ng/ml		100 ng/ml
	Noggin	100 ng/ml		100 ng/ml	100 ng/ml			100 ng/ml							OMC = Organoid Media Combination
	EGF		50 ng/ml	50 ng/ml		50 ng/ml				50 ng/ml	50 ng/ml	50 ng/ml
	FGF2		20 ng/ml								20 ng/ml	20 ng/ml
	FGF4			100 ng/ml
Inhibitors/agonists	A83-01	500 nM		500 nM	500 nM	5 uM	500 nM	500 nM	500 nM	500 nM	500 nM		500 nM
	Y-27632	5 uM	10 uM	10 uM	10 uM	10 uM	5 uM	5 uM	5 uM	5 uM	10 uM	10 uM	5 uM
	SB202190	500 nM			10 uM	3 uM	500 nM	500 nM	500 nM	500 nM	500 nM		500 nM
	CHIR 99021			250 nM
	SAG			100 nM
	Forskolin					10 uM
	Dexamethasone					3 nM
Supplements	B27	1x	1x	1x	1x	1x	1x	1x	1x	1x	1x	1x	1x
	N2		1x			1x				1x	1x	1x	1x
	N-acetylcysteine	1.25 mM		1.25 mM	1.25 mM	1 mM	1.25 mM	1.25 mM	1.25 mM	1.25 mM		1.25 mM	1.25 mM
	Nicotinamide	5 mM			10 mM	5 mM	5 mM	5 mM	5 mM	5 mM		5 mM	5 mM
	Glutamax 100x	1x		1x	1x	1x	1x	1x	1x	1x			1x
Basics	Hepes	10 mM		10 mM	10 mM	10 mM	10 mM	10 mM	10 mM	10 mM			10 mM
	Penicillin/Streptomycin	100 ug/ml	100 ug/ml			100 ug/ml	100 ug/ml	100 ug/ml	100 ug/ml	100 ug/ml	100 ug/ml	100 ug/ml	100 ug/ml
	Primocin	50 ug/ml					50 ug/ml	50 ug/ml	50 ug/ml	50 ug/ml			50 ug/ml
	Antibiotic/antimycotic			100 U/ml	1x
	Advanced DMEM/F12	1x		1x	1x		1x	1x	1x	1x			1x
	DMEM/F12		1x			1x					1x	1x
