# Supplementary material for: A Two-Step Protocol for Isolation and Maintenance of Lung Cancer Primary 3D Cultures
Source: Cancers (Basel). 2024 Dec 25;17(1):27. doi: 10.3390/cancers17010027 (PMC11718983; doi:10.3390/cancers17010027)
Supplement: Supplementary file 1 [file cancers-17-00027-s001.zip › Supplementary Table 4_Quality checks.xlsx]

## Sheet: Global
		IHC				Mutations
		TTF1		p40		ALK		EGFR		BRAF		ERBB2		FGFR3		HRAS		IDH1		IDH2		KIT		KRAS		NRAS		MET		PDGFRA		PIK3CA		POLE		RET
Sample	Organoid medium	Tumor	Organoid	Tumor	Organoid	Tumor	Organoid	Tumor	Organoid	Tumor	Organoid	Tumor	Organoid	Tumor	Organoid	Tumor	Organoid	Tumor	Organoid	Tumor	Organoid	Tumor	Organoid	Tumor	Organoid	Tumor	Organoid	Tumor	Organoid	Tumor	Organoid	Tumor	Organoid	Tumor	Organoid	Tumor	Organoid
47	Kim	+	+	-	-	WT	WT	WT	WT	WT	WT	WT	WT	WT	WT	WT	WT	WT	WT	WT	WT	WT	WT	WT	WT	WT	WT	F1025fs	F1025fs	WT	WT	WT	WT	WT	WT	G691S	G691S
49	Kim	n/a				WT	WT	WT	WT	WT	WT	WT	WT	WT	WT	WT	WT	WT	WT	WT	WT	WT	WT	G61H	G61H	WT	WT	WT	WT	WT	WT	WT	WT	WT	WT	WT	WT
51	Kim	+	+	-	-	WT	WT	E746_A750del	E746_A750del	WT	WT	WT	WT	WT	WT	WT	WT	WT	WT	WT	WT	WT	WT	WT	WT	WT	WT	WT	WT	WT	WT	WT	WT	WT	WT	WT	WT
52	Kim	n/a				WT	WT	WT	WT	WT	WT	WT	WT	WT	WT	WT	WT	WT	WT	WT	WT	WT	WT	WT	WT	WT	WT	WT	WT	WT	WT	WT	WT	WT	WT	WT	WT
54	Kim	n/a				n/a
55	Kim	n/a				n/a
57	Kim	n/a				n/a
58	CTOS only	n/a				n/a
59	CTOS only	n/a				n/a
62	Clevers	+	-	-	+	WT	WT	G719C; S768I	WT	WT	WT	WT	WT	WT	WT	WT	WT	WT	WT	WT	WT	WT	WT	WT	WT	WT	WT	WT	WT	WT	WT	WT	WT	WT	WT	WT	WT
63	Clevers	n/a				WT	WT	WT	WT	WT	WT	WT	WT	WT	WT	WT	WT	WT	WT	WT	WT	WT	WT	WT	WT	WT	WT	WT	WT	WT	WT	WT	WT	WT	WT	G691S	G691S
64	Clevers	+	-	-	+	WT	WT	WT	WT	WT	WT	WT	WT	WT	WT	WT	WT	WT	WT	WT	WT	WT	WT	G12F	WT	WT	WT	WT	WT	WT	WT	WT	WT	WT	WT	WT	WT
	OMC#2		-		+		WT		WT		WT		WT		WT		WT		WT		WT		WT		WT		WT		WT		WT		WT		WT		WT
	OMC#3		-		+		WT		WT		WT		WT		WT		WT		WT		WT		WT		WT		WT		WT		WT		WT		WT		WT
	OMC#4		-		+		WT		WT		WT		WT		WT		WT		WT		WT		WT		WT		WT		WT		WT		WT		WT		WT
	OMC#5		+		-		WT		WT		WT		WT		WT		WT		WT		WT		WT		G12F		WT		WT		WT		WT		WT		WT
	OMC#6		-		+		WT		WT		WT		WT		WT		WT		WT		WT		WT		WT		WT		WT		WT		WT		WT		WT
	OMC#7	n/a					WT		WT		WT		WT		WT		WT		WT		WT		WT		WT		WT		WT		WT		WT		WT		WT
65	CTOS only	n/a				n/a
66	CTOS only	n/a				n/a
67	CTOS only	n/a				n/a
68	OMC#5	n/a				n/a
69	Clevers	+	+	-	-	WT	WT	WT	WT	WT	WT	WT	WT	WT	WT	WT	WT	WT	WT	WT	WT	WT	WT	G12C	G12C	WT	WT	WT	WT	WT	WT	WT	WT	WT	WT	WT	WT
	OMC#8		+		-		WT		WT		WT		WT		WT		WT		WT		WT		WT		G12C		WT		WT		WT		WT		WT		WT
	OMC#5		+		-		WT		WT		WT		WT		WT		WT		WT		WT		WT		G12C		WT		WT		WT		WT		WT		WT
70	Clevers	n/a				n/a
	OMC#5	n/a				n/a
	OMC#8	n/a				n/a
71	CTOS only	n/a				n/a
72	CTOS only	n/a				n/a
73	CTOS only	n/a				n/a
75	Clevers	+	-	-	+	WT	WT	WT	WT	WT	WT	WT	WT	WT	WT	WT	WT	WT	WT	WT	WT	WT	WT	G12C	WT	WT	WT	WT	WT	WT	WT	WT	WT	WT	WT	WT	WT
76	Clevers	+	-	-	+	WT	WT	WT	WT	WT	WT	WT	WT	WT	WT	WT	WT	WT	WT	WT	WT	WT	WT	WT	WT	WT	WT	WT	WT	WT	WT	WT	WT	WT	WT	WT	WT
	OMC#5	+	-	-	+		WT		WT		WT		WT		WT		WT		WT		WT		WT		WT		WT		WT		WT		WT		WT		WT
78	Clevers	+	-	-	+	WT	WT	WT	WT	WT	WT	WT	WT	WT	WT	WT	WT	WT	WT	WT	WT	WT	WT	G12C	WT	WT	WT	WT	WT	WT	WT	WT	WT	WT	WT	WT	WT
	Clevers+Nutlin		+		-		WT		WT		WT		WT		WT		WT		WT		WT		WT		G12C		WT		WT		WT		WT		WT		WT
79	Clevers	n/a				n/a
80	Clevers	+	+	-	-	WT	WT	WT	WT	V600E	V600E	WT	WT	WT	WT	WT	WT	WT	WT	WT	WT	WT	WT	WT	WT	WT	WT	WT	WT	WT	WT	WT	WT	WT	WT	G691S	G691S
	Clevers + Nutlin		+		-		WT		WT		V600E		WT		WT		WT		WT		WT		WT		WT		WT		WT		WT		WT		WT		G691S
81	Clevers	+	-	-	+	WT	WT	WT	WT	WT	WT	WT	WT	WT	WT	WT	WT	WT	WT	WT	WT	WT	WT	WT	WT	WT	WT	WT	WT	WT	WT	WT	WT	WT	WT	WT	WT
	Clevers + Nutlin		n/a		n/a		n/a		n/a		n/a		n/a		n/a		n/a		n/a		n/a		n/a		n/a		n/a		n/a		n/a		n/a		n/a		n/a
	OMC#5		+		-		WT		WT		WT		WT		WT		WT		WT		WT		WT		WT		WT		WT		WT		WT		WT		WT
82	Clevers	n/a				n/a
	Clevers +Nutlin	n/a				n/a
83	Clevers	+	-	-	+	WT	WT	WT	WT	D594H	D594H	WT	WT	WT	WT	WT	WT	WT	WT	WT	WT	WT	WT	WT	WT	WT	WT	WT	WT	WT	WT	WT	WT	WT	WT	WT	WT
	Clevers + Nutlin		n/a		n/a		n/a		n/a		n/a		n/a		n/a		n/a		n/a		n/a		n/a		n/a		n/a		n/a		n/a		n/a		n/a		n/a
	OMC#5		+		-		WT		WT		D594H		WT		WT		WT		WT		WT		WT		WT		WT		WT		WT		WT		WT		WT
85	Clevers	+	-	-	+	WT	WT	L747_P753del	WT	WT	WT	WT	WT	WT	WT	WT	WT	WT	WT	WT	WT	WT	WT	WT	WT	WT	WT	WT	WT	WT	WT	WT	WT	WT	WT	WT	WT
	Clevers + Nutlin		n/a		n/a		n/a		n/a		n/a		n/a		n/a		n/a		n/a		n/a		n/a		n/a		n/a		n/a		n/a		n/a		n/a		n/a
	OMC#5		n/a		n/a		n/a		n/a		n/a		n/a		n/a		n/a		n/a		n/a		n/a		n/a		n/a		n/a		n/a		n/a		n/a		n/a
86	OMC#5	n/a				n/a
87	OMC#5	n/a				n/a
	Clevers + Nutlin	n/a				n/a
88	OMC#5	+	+	-	-	WT	WT	WT	WT	WT	WT	WT	WT	WT	WT	WT	WT	WT	WT	WT	WT	WT	WT	WT	WT	WT	WT	WT	WT	WT	WT	WT	WT	WT	WT	WT	WT
	Positive staining
	Negative staining
	Pathogenic
	Uncertain
n/a	Not Available

## Sheet: TP53
Sample	TP53 Variant	Classification
78	p.S166T	likely pathogenic
79	p.E56G	likely benign
80	p.K120N	likely pathogenic
81	WT
82	WT
83	WT
85	WT
86	p.4S	likely benign
	p.153S	likely benign
	p.G187D	likely benign
	p.P390L	likely benign
87	p.R337P	pathogenic
88	WT
